# Supplementary material for: The QseEF Two-Component System-GlmY Small RNA Regulatory Pathway Controls Swarming in Uropathogenic Proteus mirabilis
Source: Int J Mol Sci. 2022 Jan 1;23(1):487. doi: 10.3390/ijms23010487 (PMC8745638; doi:10.3390/ijms23010487)
Supplement: Supplementary file 1 [file ijms-23-00487-s001.zip]

Archive with 1 entries (1 files):
- ijms-1510229-supplementary.pdf
